# Supplementary material for: Ginkgolide B Regulates CDDP Chemoresistance in Oral Cancer via the Platelet-Activating Factor Receptor Pathway
Source: Cancers (Basel). 2021 Dec 15;13(24):6299. doi: 10.3390/cancers13246299 (PMC8699349; doi:10.3390/cancers13246299)
Supplement: Supplementary file 1 [file cancers-13-06299-s001.zip]

Archive with 1 entries (1 files):
- cancers-1502338-supplementary.pdf
